# Supplementary material for: Distinct Roles of Muscle Strength and Postural Stability in Objective and Subjective Function in Women with Bilateral Knee Osteoarthritis
Source: Healthcare (Basel). 2026 Jun 27;14(13):1880. doi: 10.3390/healthcare14131880 (PMC13362523; doi:10.3390/healthcare14131880)
Supplement: Supplementary file 1 [file healthcare-14-01880-s001.zip]

Archive with 1 entries (1 files):
- healthcare-4366390-supplementary.pdf
